# Supplementary material for: Combined intracoronary nitroprusside infusion during prolonged perfusion balloon inflation for ST-segment elevation myocardial infarction
Source: Eur Heart J Case Rep. 2023 Dec 1;7(12):ytad609. doi: 10.1093/ehjcr/ytad609 (PMC10712446; doi:10.1093/ehjcr/ytad609)
Supplement: ytad609_Supplementary_Data [file ytad609_supplementary_data.zip]

Archive with 2 entries (2 files):
- 2023.10.03_R1_Final_Video 1.mp4
- 2023.08.11_Final_Video2.mp4
